# Supplementary material for: Characteristic Volatiles and Cultivar Classification in 35 Apple Varieties: A Case Study of Two Harvest Years
Source: Foods. 2022 Feb 25;11(5):690. doi: 10.3390/foods11050690 (PMC8909895; doi:10.3390/foods11050690)
Supplement: Supplementary file 1 [file foods-11-00690-s001.zip]

Archive with 1 entries (1 files):
- foods-1578825-supplementary.pdf
